# Supplementary material for: Construction and Validation of a Brief Pandemic Fatigue Scale in the Context of the Coronavirus-19 Public Health Crisis
Source: Int J Public Health. 2021 Aug 30;66:1604260. doi: 10.3389/ijph.2021.1604260 (PMC8461461; doi:10.3389/ijph.2021.1604260)
Supplement: Supplementary file 2 [file DataSheet1.zip]

Archive with 4 entries (4 files):
- SupplementaryFigure1.docx
- SupplementaryTable1.docx
- SupplementaryTable2abcd.docx
- SupplementaryTable3.docx
